# Supplementary material for: Utilization of ethanolamine phosphate phospholyase as a unique astrocytic marker
Source: Front Cell Neurosci. 2023 Jan 30;17:1097512. doi: 10.3389/fncel.2023.1097512 (PMC9922850; doi:10.3389/fncel.2023.1097512)
Supplement: Supplementary file 2 [file Data_Sheet_2.xlsx]

## Sheet: Sheet1
Material type	Material	Alias1	Alias2	Repository	Accession number	Note
Hybridoma	50A2			RIKEN BRC	RCB5931	Production of anti-ETNPPL monoclonal antibody for immunoprecipitation
Hybridoma	63B2			RIKEN BRC	RCB5932	Production of anti-ETNPPL monoclonal antibody for immunohistochemistry
Hybridoma	94A3			RIKEN BRC	RCB5933	Production of anti-ETNPPL monoclonal antibody for western blotting
Mouse line	Etnppl-floxed	B6J-Etnpplem1Toshi	Etnppl-flox	RIKEN BRC	RBRC11838
Mouse line	Etnppl-KO	B6J-Etnpplem2Toshi	Etnppl-KO(del755)	RIKEN BRC	RBRC11839	This line was used in this article.
Mouse line	Etnppl-KO	B6J-Etnpplem3Toshi	Etnppl-KO(del625)	RIKEN BRC	RBRC11840	This line was not used in this article. Deletion length is different from RBRC11839.
Mouse line	Etnppl-KO	B6J-Etnpplem4Toshi	Etnppl-KO(del303)	RIKEN BRC	RBRC11841	This line was not used in this article. Deletion length is different from RBRC11839.
Plasmid	etnppl-pGEMtEasy			Addgene	192263
Plasmid	pET-15b(ETNPPL)			Addgene	192264
